# Supplementary material for: Leucine Reconstitutes Phagocytosis-Induced Cell Death in E. coli-Infected Neonatal Monocytes—Effects on Energy Metabolism and mTOR Signaling
Source: Int J Mol Sci. 2021 Apr 20;22(8):4271. doi: 10.3390/ijms22084271 (PMC8074332; doi:10.3390/ijms22084271)
Supplement: Supplementary file 1 [file ijms-22-04271-s001.zip]

Archive with 1 entries (1 files):
- ijms-1138597-supplementary.pdf
